# Supplementary material for: UbiNet 2.0: a verified, classified, annotated and updated database of E3 ubiquitin ligase–substrate interactions
Source: Database (Oxford). 2021 Mar 8;2021:baab010. doi: 10.1093/database/baab010 (PMC7947570; doi:10.1093/database/baab010)
Supplement: baab010_Supp [file baab010_supp.zip]

Archive with 6 entries (6 files):
- Supplementary Materials-1.doc
- Supplementary Materials-2.doc
- Supplementary Tables-1.xls
- Supplementary Tables-2-Data Statistics on E3s.xls
- Supplementary Tables-3-Data Statistics on Substrates.xls
- Supplementary Tables-4-Data Statistics on ESIs.xls
