# Supplementary material for: UbiNet 2.0: a verified, classified, annotated and updated database of E3 ubiquitin ligase–substrate interactions
Source: Database (Oxford). 2021 Mar 8;2021:baab010. doi: 10.1093/database/baab010 (PMC7947570; doi:10.1093/database/baab010)
Supplement: baab010_Supp [file baab010_supp.zip › Supplementary Tables-1.xls]

## Sheet: Keywords
Keywords
E ubiquitylates S…
E target S for ubiquitination…
E target S for degradation…
E plays a crucial role in the ubiquitination of S…
S is ubiquitinated and degraded by E…
E mediate the ubiquitination of S…
E promote the proteasome degradation of S…
E promote the ubiquitination of S…
S is the substrate of E…
E is an E3 and S is an E3 ligase substrate.

## Sheet: Organisms in ESI dataset
Organisms
Homo sapiens (Human)
Arabidopsis thaliana (Mouse-ear cress)
Mus musculus (Mouse)
Human herpesvirus 1 (strain 17) (HHV-1) (Human herpes simplex virus 1)
Schizosaccharomyces pombe (strain 972 / ATCC 24843) (Fission yeast)
Gallus gallus (Chicken)
Xenopus laevis (African clawed frog)
Pongo abelii (Sumatran orangutan) (Pongo pygmaeus abelii)
Caenorhabditis elegans
Human papillomavirus type 16
Shigella flexneri
Human papillomavirus type 18
Rattus norvegicus (Rat)
Saccharomyces cerevisiae (strain ATCC 204508 / S288c) (Baker's yeast)
Bos taurus (Bovine)
Human immunodeficiency virus type 1 group M subtype B (isolate BH10) (HIV-1)
Turnip yellows virus (isolate FL-1) (TuYV) (BWYV-FL1)
Yaba-like disease virus (YLDV)
Drosophila melanogaster (Fruit fly)
Pseudomonas syringae pv. tomato (strain ATCC BAA-871 / DC3000)
Emericella nidulans (strain FGSC A4 / ATCC 38163 / CBS 112.46 / NRRL 194 / M139) (Aspergillus nidulans)
Human herpesvirus 8 type P (isolate GK18) (HHV-8) (Kaposi's sarcoma-associated herpesvirus)
Murid herpesvirus 4 (MuHV-4) (Murine gammaherpesvirus 68)
Rabbit fibroma virus (strain Kasza) (RFV) (Shope fibroma virus (strain Kasza))
Myxoma virus (strain Lausanne) (MYXV)
Yaba monkey tumor virus (strain VR587) (YMTV)
Mesocricetus auratus (Golden hamster)
Danio rerio (Zebrafish) (Brachydanio rerio)
Rotavirus A (strain RVA/Human/United States/D/1974/G1P1A[8]) (RV-A)
Human herpesvirus 8 (HHV-8) (Kaposi's sarcoma-associated herpesvirus)
Oncorhynchus mykiss (Rainbow trout) (Salmo gairdneri)
Sus scrofa (Pig)
Oryctolagus cuniculus (Rabbit)
Macaca fascicularis (Crab-eating macaque) (Cynomolgus monkey)
Oryza sativa subsp. japonica (Rice)
Human adenovirus C serotype 5 (HAdV-5) (Human adenovirus 5)
Hepatitis B virus genotype D subtype ayw (isolate France/Tiollais/1979) (HBV-D)
Ehrlichia chaffeensis
Pseudomonas aeruginosa (strain ATCC 15692 / DSM 22644 / CIP 104116 / JCM 14847 / LMG 12228 / 1C / PRS 101 / PAO1)
Solanum lycopersicum (Tomato) (Lycopersicon esculentum)
Erythrocebus patas (Red guenon) (Cercopithecus patas)
West Nile virus (WNV)
Salmonella typhimurium (strain LT2 / SGSC1412 / ATCC 700720)
Saccharomyces cerevisiae (Baker's yeast)
Saccharomyces cerevisiae (strain YJM789) (Baker's yeast)
Human T-cell leukemia virus 1 (isolate Caribbea HS-35 subtype A) (HTLV-1)
Human T-cell leukemia virus 1 (strain Japan MT-2 subtype A) (HTLV-1)
Human T-cell leukemia virus 1 (strain Japan ATK-1 subtype A) (HTLV-1)
Human T-cell leukemia virus 1 (isolate Melanesia mel5 subtype C) (HTLV-1)
Oryza sativa (Rice)
Influenza A virus (strain A/Wilson-Smith/1933 H1N1) (Influenza A virus (strain A/WS/1933 H1N1))
Human immunodeficiency virus 1
Hepatitis B virus (HBV)
Hepatitis C Virus
The listed organisms are all the organisms of E3s and substrates.

## Sheet: PPI databases
Resources	#PPI(Human)
Mentha	340916
IntAct	295567
InteroPorc	17284
BIOGRID	526802
APID	326793
MINT	30579
Reactome	294297
Column total	1832238
Combined (Unique records)	1157512
The number of PPIs in each database is de-redundant.
