# Supplementary material for: UbiNet 2.0: a verified, classified, annotated and updated database of E3 ubiquitin ligase–substrate interactions
Source: Database (Oxford). 2021 Mar 8;2021:baab010. doi: 10.1093/database/baab010 (PMC7947570; doi:10.1093/database/baab010)
Supplement: baab010_Supp [file baab010_supp.zip › Supplementary Tables-2-Data Statistics on E3s.xls]

## Sheet: #E3s for each organism
Organisms of E3s	#E3s
Homo sapiens (Human)	367
Mus musculus (Mouse)	145
Arabidopsis thaliana (Mouse-ear cress)	34
Drosophila melanogaster (Fruit fly)	19
Saccharomyces cerevisiae (strain ATCC 204508 / S288c) (Baker's yeast)	38
Rattus norvegicus (Rat)	32
Human herpesvirus 1 (strain 17) (HHV-1) (Human herpes simplex virus 1)	1
Bos taurus (Bovine)	9
Xenopus laevis (African clawed frog)	13
Human herpesvirus 8 type P (isolate GK18) (HHV-8) (Kaposi's sarcoma-associated herpesvirus)	2
Danio rerio (Zebrafish) (Brachydanio rerio)	4
Caenorhabditis elegans	8
Hepatitis B virus genotype D subtype ayw (isolate France/Tiollais/1979) (HBV-D)	1
Pongo abelii (Sumatran orangutan) (Pongo pygmaeus abelii)	4
Schizosaccharomyces pombe (strain 972 / ATCC 24843) (Fission yeast)	4
Gallus gallus (Chicken)	3
Human adenovirus C serotype 5 (HAdV-5) (Human adenovirus 5)	1
Human papillomavirus type 16	1
Human immunodeficiency virus type 1 group M subtype B (isolate BH10) (HIV-1)	1
Murid herpesvirus 4 (MuHV-4) (Murine gammaherpesvirus 68)	1
Oryza sativa subsp. japonica (Rice)	2
Shigella flexneri	1
Sus scrofa (Pig)	2
Emericella nidulans (strain FGSC A4 / ATCC 38163 / CBS 112.46 / NRRL 194 / M139) (Aspergillus nidulans)	1
Mesocricetus auratus (Golden hamster)	1
Oncorhynchus mykiss (Rainbow trout) (Salmo gairdneri)	1
Oryctolagus cuniculus (Rabbit)	1
Macaca fascicularis (Crab-eating macaque) (Cynomolgus monkey)	1
Ehrlichia chaffeensis	1
Human herpesvirus 8 (HHV-8) (Kaposi's sarcoma-associated herpesvirus)	1
Human papillomavirus type 18	1
Turnip yellows virus (isolate FL-1) (TuYV) (BWYV-FL1)	1
Yaba-like disease virus (YLDV)	1
Pseudomonas syringae pv. tomato (strain ATCC BAA-871 / DC3000)	1
Rabbit fibroma virus (strain Kasza) (RFV) (Shope fibroma virus (strain Kasza))	1
Myxoma virus (strain Lausanne) (MYXV)	1
Yaba monkey tumor virus (strain VR587) (YMTV)	1
Rotavirus A (strain RVA/Human/United States/D/1974/G1P1A[8]) (RV-A)	1
The organisms listed here are only those involved in the E3s. Since some ESIs are protein-protein interactions across organsims, the rest of the organisms are only related to substrates.
