# Supplementary material for: UbiNet 2.0: a verified, classified, annotated and updated database of E3 ubiquitin ligase–substrate interactions
Source: Database (Oxford). 2021 Mar 8;2021:baab010. doi: 10.1093/database/baab010 (PMC7947570; doi:10.1093/database/baab010)
Supplement: baab010_Supp [file baab010_supp.zip › Supplementary Tables-3-Data Statistics on Substrates.xls]

## Sheet: #Substrates for each E3
E3_UniProtKB AC	E3_ID	E3_Gene Name	#Substrates
Q9HCE7	SMUF1_HUMAN	SMURF1	107
Q9Y297	FBW1A_HUMAN	BTRC	102
P39940	RSP5_YEAST	RSP5	90
Q9UNE7	CHIP_HUMAN	STUB1	89
P46934	NEDD4_HUMAN	NEDD4	85
Q00987	MDM2_HUMAN	MDM2	76
Q96J02	ITCH_HUMAN	ITCH	66
Q13309	SKP2_HUMAN	SKP2	64
P22681	CBL_HUMAN	CBL	60
O60260	PRKN_HUMAN	PRKN	58
Q9UM11	FZR1_HUMAN	FZR1	56
Q969H0	FBXW7_HUMAN	FBXW7	50
Q96PU5	NED4L_HUMAN	NEDD4L	44
Q8IUQ4	SIAH1_HUMAN	SIAH1	35
O43255	SIAH2_HUMAN	SIAH2	32
O43791	SPOP_HUMAN	SPOP	32
Q05086	UBE3A_HUMAN	UBE3A	32
Q9Y4K3	TRAF6_HUMAN	TRAF6	31
Q9HAU4	SMUF2_HUMAN	SMURF2	30
Q9UKB1	FBW1B_HUMAN	FBXW11	29
Q7Z6Z7	HUWE1_HUMAN	HUWE1	28
P98170	XIAP_HUMAN	XIAP	26
P22682	CBL_MOUSE	Cbl	25
Q13490	BIRC2_HUMAN	BIRC2	25
Q9H0M0	WWP1_HUMAN	WWP1	25
P38398	BRCA1_HUMAN	BRCA1	24
P08393	ICP0_HHV11	ICP0	23
Q13489	BIRC3_HUMAN	BIRC3	20
Q12834	CDC20_HUMAN	CDC20	19
Q8C863	ITCH_MOUSE	Itch	19
Q86TM6	SYVN1_HUMAN	SYVN1	18
O76064	RNF8_HUMAN	RNF8	17
Q3ULA2	FBW1A_MOUSE	Btrc	17
Q5T0T0	MARH8_HUMAN	MARCHF8	17
Q86YJ5	MARH9_HUMAN	MARCHF9	17
Q9NZJ0	DTL_HUMAN	DTL	17
Q9WUD1	CHIP_MOUSE	Stub1	17
P35226	BMI1_HUMAN	BMI1	16
P40337	VHL_HUMAN	VHL	16
Q8NHY2	COP1_HUMAN	COP1	16
P23804	MDM2_MOUSE	Mdm2	15
Q969Q1	TRI63_HUMAN	TRIM63	15
P07834	CDC4_YEAST	CDC4	14
P35226#Q99496	BMI1_HUMAN#RING2_HUMAN	BMI1#RNF2	14
Q9UKV5	AMFR_HUMAN	AMFR	14
O00308	WWP2_HUMAN	WWP2	13
P24814	GRR1_YEAST	GRR1	13
P53197	CDH1_YEAST	CDH1	13
Q13049	TRI32_HUMAN	TRIM32	13
Q86YT6	MIB1_HUMAN	MIB1	13
Q8CFI0	NED4L_MOUSE	Nedd4l	13
Q9NVW2	RNF12_HUMAN	RLIM	13
Q8TBB1	LNX1_HUMAN	LNX1	12
Q969P5	FBX32_HUMAN	FBXO32	12
Q96PM5	ZN363_HUMAN	RCHY1	12
Q9NX47	MARH5_HUMAN	MARCHF5	12
Q9Z0Z3	SKP2_MOUSE	Skp2	12
Q13191	CBLB_HUMAN	CBLB	11
Q96EP1	CHFR_HUMAN	CHFR	11
Q9BYM8	HOIL1_HUMAN	RBCK1	11
Q9H4P4	RNF41_HUMAN	RNF41	11
P19474	RO52_HUMAN	TRIM21	10
P26309	CDC20_YEAST	CDC20	10
P43254	COP1_ARATH	COP1	10
P78317	RNF4_HUMAN	RNF4	10
Q8TCQ1	MARH1_HUMAN	MARCHF1	10
Q99496	RING2_HUMAN	RNF2	10
P29372	3MG_HUMAN	MPG	9
P46935	NEDD4_MOUSE	Nedd4	9
Q53G59	KLH12_HUMAN	KLHL12	9
Q92844	TANK_HUMAN	TANK	9
Q96EP0	RNF31_HUMAN	RNF31	9
Q9NTX7	RN146_HUMAN	RNF146	9
Q9R1K5	FZR1_MOUSE	Fzr1	9
Q9UHC7	MKRN1_HUMAN	MKRN1	9
Q9UK22	FBX2_HUMAN	FBXO2	9
Q9Y4B6	DCAF1_HUMAN	DCAF1	9
P10523	ARRS_HUMAN	SAG	8
P40318	DOA10_YEAST	SSM4	8
P90489	MIR2_HHV8P	K5	8
Q06986	SIAH2_MOUSE	Siah2	8
Q08109	HRD1_YEAST	HRD1	8
Q14258	TRI25_HUMAN	TRIM25	8
Q99942	RNF5_HUMAN	RNF5	8
Q9DBH0	WWP2_MOUSE	Wwp2	8
O43663	PRC1_HUMAN	PRC1	7
P0C2W1	FBSP1_HUMAN	FBXO45	7
P70196	TRAF6_MOUSE	Traf6	7
Q12933	TRAF2_HUMAN	TRAF2	7
Q6ZNA4	RN111_HUMAN	RNF111	7
Q7L5Y6	DET1_HUMAN	DET1	7
Q7L5Y6#Q8NHY2	DET1_HUMAN#COP1_HUMAN	DET1#COP1	7
Q8VBV4	FBXW7_MOUSE	Fbxw7	7
Q8WZ73	RFFL_HUMAN	RFFL	7
Q96AX9	MIB2_HUMAN	MIB2	7
Q9H2C0	GAN_HUMAN	GAN	7
Q9UKC9	FBXL2_HUMAN	FBXL2	7
Q9Y2M5	KLH20_HUMAN	KLHL20	7
-	-	TaMAB2	6
O15524	SOCS1_HUMAN	SOCS1	6
O60858	TRI13_HUMAN	TRIM13	6
O95071	UBR5_HUMAN	UBR5	6
P22470	SAN1_YEAST	SAN1	6
P49427	UB2R1_HUMAN	CDC34	6
P61092	SIA1A_MOUSE	Siah1a	6
Q14145	KEAP1_HUMAN	KEAP1	6
Q38HM4	TRI63_MOUSE	Trim63	6
Q5T447	HECD3_HUMAN	HECTD3	6
Q5XUX0	FBX31_HUMAN	FBXO31	6
Q7Z6J0	SH3R1_HUMAN	SH3RF1	6
Q804S5	MIB1_DANRE	mib1	6
Q8BZZ3	WWP1_MOUSE	Wwp1	6
Q8IYU2	HACE1_HUMAN	HACE1	6
Q8N3Y1	FBXW8_HUMAN	FBXW8	6
Q8TEB7	RN128_HUMAN	RNF128	6
Q969K3	RNF34_HUMAN	RNF34	6
Q969V5	MUL1_HUMAN	MUL1	6
Q96SW2	CRBN_HUMAN	CRBN	6
Q9BV68	RN126_HUMAN	RNF126	6
Q9NWF9	RN216_HUMAN	RNF216	6
A2A5Z6	SMUF2_MOUSE	Smurf2	5
D3ZV15	D3ZV15_RAT	Cbl	5
O14543	SOCS3_HUMAN	SOCS3	5
O43164	PJA2_HUMAN	PJA2	5
O95155	UBE4B_HUMAN	UBE4B	5
P03165	X_HBVD3	X	5
P53349	M3K1_MOUSE	Map3k1	5
Q13233	M3K1_HUMAN	MAP3K1	5
Q14669	TRIPC_HUMAN	TRIP12	5
Q3U487	HECD3_MOUSE	Hectd3	5
Q6VVB1	NHLC1_HUMAN	NHLRC1	5
Q6ZWS8	SPOP_MOUSE	Spop	5
Q80SY4	MIB1_MOUSE	Mib1	5
Q80UW2	FBX2_MOUSE	Fbxo2	5
Q8CH72	TRI32_MOUSE	Trim32	5
Q8NG27	PJA1_HUMAN	PJA1	5
Q8WVD3	RN138_HUMAN	RNF138	5
Q96EQ8	RN125_HUMAN	RNF125	5
Q96F44	TRI11_HUMAN	TRIM11	5
Q96FA3	PELI1_HUMAN	PELI1	5
Q99728	BARD1_HUMAN	BARD1	5
Q9CUN6	SMUF1_MOUSE	Smurf1	5
Q9NS91	RAD18_HUMAN	RAD18	5
Q9NXK8	FXL12_HUMAN	FBXL12	5
Q9UKA1	FBXL5_HUMAN	FBXL5	5
Q9UKT5	FBX4_HUMAN	FBXO4	5
Q9WTV7	RNF12_MOUSE	Rlim	5
Q9WVS6	PRKN_MOUSE	Prkn	5
Q9Y4L5	RN115_HUMAN	RNF115	5
-	-	Ppa	4
A8MQ27	NEU1B_HUMAN	NEURL1B	4
O22286	BPM3_ARATH	BPM3	4
O75150	BRE1B_HUMAN	RNF40	4
O95198	KLHL2_HUMAN	KLHL2	4
O95628	CNOT4_HUMAN	CNOT4	4
O95714	HERC2_HUMAN	HERC2	4
P03126	VE6_HPV16	E6	4
P03243#Q6VGT3	E1B55_ADE05#Q6VGT3_ADE05	N/A#E4	4
P33202	UFD4_YEAST	UFD4	4
P36096	TUL1_YEAST	TUL1	4
P39014	MET30_YEAST	MET30	4
Q13114	TRAF3_HUMAN	TRAF3	4
Q13263	TIF1B_HUMAN	TRIM28	4
Q16531	DDB1_HUMAN	DDB1	4
Q1EBV6	BPM5_ARATH	BPM5	4
Q3TTA7	CBLB_MOUSE	Cblb	4
Q5VTR2	BRE1A_HUMAN	RNF20	4
Q5XPI4	RN123_HUMAN	RNF123	4
Q62940	NEDD4_RAT	Nedd4	4
Q6NZQ8	MARH1_MOUSE	Marchf1	4
Q75N03	HAKAI_HUMAN	CBLL1	4
Q7Z419	R144B_HUMAN	RNF144B	4
Q810L3	CHFR_MOUSE	Chfr	4
Q86XK2	FBX11_HUMAN	FBXO11	4
Q8IYW5	RN168_HUMAN	RNF168	4
Q8K4S7	CBLB_RAT	Cblb	4
Q8N1E6	FXL14_HUMAN	FBXL14	4
Q8NEZ5	FBX22_HUMAN	FBXO22	4
Q8TCJ0	FBX25_HUMAN	FBXO25	4
Q8WY64	MYLIP_HUMAN	MYLIP	4
Q92466	DDB2_HUMAN	DDB2	4
Q969U6	FBXW5_HUMAN	FBXW5	4
Q96GF1	RN185_HUMAN	RNF185	4
Q96T88	UHRF1_HUMAN	UHRF1	4
Q9CPU7	FBX32_MOUSE	Fbxo32	4
Q9DBY1	SYVN1_MOUSE	Syvn1	4
Q9JK66	PRKN_RAT	Prkn	4
Q9LHJ8	SAP5_ARATH	SAP5	4
Q9NRD1	FBX6_HUMAN	FBXO6	4
Q9NYG5	APC11_HUMAN	ANAPC11	4
Q9P0N8	MARH2_HUMAN	MARCHF2	4
Q9P2J3	KLHL9_HUMAN	KLHL9	4
Q9UK99	FBX3_HUMAN	FBXO3	4
Q9UKT8	FBXW2_HUMAN	FBXW2	4
Q9Y3I1	FBX7_HUMAN	FBXO7	4
O14508	SOCS2_HUMAN	SOCS2	3
O15151	MDM4_HUMAN	MDM4	3
O35445	RNF5_MOUSE	Rnf5	3
O35716	SOCS1_MOUSE	Socs1	3
O41933	MIR1_MHV68	K3	3
O88196	TTC3_MOUSE	Ttc3	3
O95376	ARI2_HUMAN	ARIH2	3
P10862	RAD18_YEAST	RAD18	3
P15918	RAG1_HUMAN	RAG1	3
P39429	TRAF2_MOUSE	Traf2	3
P41002	CCNF_HUMAN	CCNF	3
P50082	AMA1_YEAST	AMA1	3
P53804	TTC3_HUMAN	TTC3	3
P62877	RBX1_HUMAN	RBX1	3
P69720	VIF_HV1B1	vif	3
P90495	MIR1_HHV8P	K3	3
Q03280	TOM1_YEAST	TOM1	3
Q04511	UFO1_YEAST	UFO1	3
Q05930	MDM30_YEAST	MDM30	3
Q07457	BRE1_YEAST	BRE1	3
Q0MW30	NEU1B_MOUSE	Neurl1b	3
Q24306	DIAP1_DROME	Diap1	3
Q3KNM2	MARH5_MOUSE	Marchf5	3
Q570C0	TIR1_ARATH	TIR1	3
Q5SRY7	FBW1B_MOUSE	Fbxw11	3
Q60989	XIAP_MOUSE	Xiap	3
Q62191	RO52_MOUSE	Trim21	3
Q62925	M3K1_RAT	Map3k1	3
Q68DV7	RNF43_HUMAN	RNF43	3
Q6PCT2	FXL19_HUMAN	FBXL19	3
Q7TMY8	HUWE1_MOUSE	Huwe1	3
Q7Z569	BRAP_HUMAN	BRAP	3
Q8BM54	MYLIP_MOUSE	Mylip	3
Q8CA72	GAN_MOUSE	Gan	3
Q8N2H9	PELI3_HUMAN	PELI3	3
Q8ND25	ZNRF1_HUMAN	ZNRF1	3
Q8NFZ0	FBH1_HUMAN	FBH1	3
Q8R4T2	SIAH2_RAT	Siah2	3
Q8R516	MIB2_MOUSE	Mib2	3
Q96PU4	UHRF2_HUMAN	UHRF2	3
Q9BY78	RNF26_HUMAN	RNF26	3
Q9H3F6	BACD3_HUMAN	KCTD10	3
Q9H469	FXL15_HUMAN	FBXL15	3
Q9HCI7	MSL2_HUMAN	MSL2	3
Q9JJ66	CDC20_MOUSE	Cdc20	3
Q9NS56	TOPRS_HUMAN	TOPORS	3
Q9NV58	RN19A_HUMAN	RNF19A	3
Q9NW38	FANCL_HUMAN	FANCL	3
Q9P2N7	KLH13_HUMAN	KLHL13	3
Q9QZS2	RNF4_MOUSE	Rnf4	3
Q9STX3	GID2_ARATH	GID2	3
Q9UKT7	FBXL3_HUMAN	FBXL3	3
Q9UMS4	PRP19_HUMAN	PRPF19	3
Q9UPN9	TRI33_HUMAN	TRIM33	3
Q9VGE5	Q9VGE5_DROME	KLHL18	3
Q9Y252	RNF6_HUMAN	RNF6	3
Q9Y577	TRI17_HUMAN	TRIM17	3
-	-	APC/C	2
-	-	SPOP	2
B2GUZ0	B2GUZ0_RAT	Skp2	2
D3ZDI6	MYLIP_RAT	Mylip	2
F1M3F2	F1M3F2_RAT	Smurf2	2
O00635	TRI38_HUMAN	TRIM38	2
O04197	COI1_ARATH	COI1	2
O08759	UBE3A_MOUSE	Ube3a	2
O13033	RAG1_DANRE	rag1	2
O14170#P87060	POP2_SCHPO#POP1_SCHPO	pop2#pop1	2
O35718	SOCS3_MOUSE	Socs3	2
O43567	RNF13_HUMAN	RNF13	2
O60337	MARH6_HUMAN	MARCHF6	2
O60784	TOM1_HUMAN	TOM1	2
O94952	FBX21_HUMAN	FBXO21	2
P15919	RAG1_MOUSE	Rag1	2
P19812	UBR1_YEAST	UBR1	2
P21580	TNAP3_HUMAN	TNFAIP3	2
P24271	RAG1_CHICK	RAG1	2
P29503	NEUR_DROME	neur	2
P34909	NOT4_YEAST	MOT2	2
P35869	AHR_HUMAN	AHR	2
P36406	TRI23_HUMAN	TRIM23	2
P37231	PPARG_HUMAN	PPARG	2
P38352	SAF1_YEAST	SAF1	2
P40338	VHL_MOUSE	Vhl	2
P50636	RN19A_MOUSE	Rnf19a	2
P57790	KEAP1_RAT	Keap1	2
P63244	RACK1_HUMAN	RACK1	2
Q09472	EP300_HUMAN	EP300	2
Q13216	ERCC8_HUMAN	ERCC8	2
Q15386	UBE3C_HUMAN	UBE3C	2
Q15751	HERC1_HUMAN	HERC1	2
Q24044	Q24044_DROME	fzy	2
Q3TZ87	MARH9_MOUSE	Marchf9	2
Q4JG03	Q4JG03_MOUSE	Huwe1	2
Q53GT1	KLH22_HUMAN	KLHL22	2
Q5RBF2	NED4L_PONAB	NEDD4L	2
Q5T6F0	DCA12_HUMAN	DCAF12	2
Q5VTB9	RN220_HUMAN	RNF220	2
Q6IMG5	NHLC1_RAT	Nhlrc1	2
Q6NLQ8	XB32_ARATH	XBAT32	2
Q6P050	FXL22_HUMAN	FBXL22	2
Q6PDX6	RN220_MOUSE	Rnf220	2
Q6PJ69	TRI65_HUMAN	TRIM65	2
Q6ZQM0	RFFL_MOUSE	Rffl	2
Q7YRV4	RO52_BOVIN	TRIM21	2
Q7Z6E9	RBBP6_HUMAN	RBBP6	2
Q7Z6M2	FBX33_HUMAN	FBXO33	2
Q86Y13	DZIP3_HUMAN	DZIP3	2
Q8BH75	RNF41_MOUSE	Rnf41	2
Q8BR37	NHLC1_MOUSE	Nhlrc1	2
Q8C2S5	FBXL5_MOUSE	Fbxl5	2
Q8C669	PELI1_MOUSE	Peli1	2
Q8IWV8	UBR2_HUMAN	UBR2	2
Q8N2W9	PIAS4_HUMAN	PIAS4	2
Q8N8N0	RN152_HUMAN	RNF152	2
Q8NCQ5	FBX15_HUMAN	FBXO15	2
Q8NG06	TRI58_HUMAN	TRIM58	2
Q8NHM5	KDM2B_HUMAN	KDM2B	2
Q8R1G6	PDLI2_MOUSE	Pdlim2	2
Q8RXD3	AIP2_ARATH	AIP2	2
Q8TDB6	DTX3L_HUMAN	DTX3L	2
Q8TEB1	DCA11_HUMAN	DCAF11	2
Q8VSC3	IPA9_SHIFL	ipaH9.8	2
Q8WV16	DCAF4_HUMAN	DCAF4	2
Q8WV44	TRI41_HUMAN	TRIM41	2
Q8WZ60	KLHL6_HUMAN	KLHL6	2
Q91829	RAG1_XENLA	rag1	2
Q91Z62	FBX32_RAT	Fbxo32	2
Q923S6	NEUL1_MOUSE	Neurl1	2
Q93034	CUL5_HUMAN	CUL5	2
Q94420	MEL26_CAEEL	mel-26	2
Q96D59	RN183_HUMAN	RNF183	2
Q96DX5	ASB9_HUMAN	ASB9	2
Q96JY6	PDLI2_HUMAN	PDLIM2	2
Q96M94	KLH15_HUMAN	KLHL15	2
Q96Q27	ASB2_HUMAN	ASB2	2
Q99618	CDCA3_HUMAN	CDCA3	2
Q99M02	MARH2_MOUSE	MARCHF2	2
Q99PQ2	TRI11_MOUSE	Trim11	2
Q9BVG3	TRI62_HUMAN	TRIM62	2
Q9BZR9	TRIM8_HUMAN	TRIM8	2
Q9C040	TRIM2_HUMAN	TRIM2	2
Q9CQJ4	RING2_MOUSE	Rnf2	2
Q9DBD2	MARH8_MOUSE	Marchf8	2
Q9DBU5	RNF6_MOUSE	Rnf6	2
Q9H4M3	FBX44_HUMAN	FBXO44	2
Q9H992	MARH7_HUMAN	MARCHF7	2
Q9HCM9	TRI39_HUMAN	TRIM39	2
Q9NPC3	CIP1_HUMAN	CCNB1IP1	2
Q9NRD0	FBX8_HUMAN	FBXO8	2
Q9P253	VPS18_HUMAN	VPS18	2
Q9P2E8	MARH4_HUMAN	MARCHF4	2
Q9QXP6	MKRN1_MOUSE	Mkrn1	2
Q9R1A8	COP1_MOUSE	Cop1	2
Q9SIZ8	RKP_ARATH	RKP	2
Q9SRS9	CHIP_ARATH	CHIP	2
Q9UF56	FXL17_HUMAN	FBXL17	2
Q9UH77	KLHL3_HUMAN	KLHL3	2
Q9UJP4	KLH21_HUMAN	KLHL21	2
Q9UJT9	FBXL7_HUMAN	FBXL7	2
Q9UK97	FBX9_HUMAN	FBXO9	2
Q9UKT6	FXL21_HUMAN	FBXL21P	2
Q9ULV8	CBLC_HUMAN	CBLC	2
Q9VFP2	RDX_DROME	rdx	2
Q9VUX2	MIB_DROME	mib1	2
Q9VVI3	NEDD4_DROME	Nedd4	2
Q9Y314	NOSIP_HUMAN	NOSIP	2
Q9Y4X5	ARI1_HUMAN	ARIH1	2
Q9Y6I7	WSB1_HUMAN	WSB1	2
Q9Z2X8	KEAP1_MOUSE	Keap1	2
-	-	CRL4A	1
-	-	CRLB	1
-	-	HEYL	1
-	-	TRP120	1
A0JNA8	PAXI1_BOVIN	PAXIP1	1
A2A7Q9	RN19B_MOUSE	Rnf19b	1
A2AUC9	KLH41_MOUSE	Klhl41	1
A6NLU0	RFPLA_HUMAN	RFPL4A	1
A6NNE9	MARHB_HUMAN	MARCHF11	1
A6P320	MARHB_RAT	Marchf11	1
B1WBC4	B1WBC4_XENLA	mib2.S	1
B2RYN2	FBX31_RAT	Fbxo31	1
B3SRS0	NSP1_ROTAD	-	1
B5DF45	TRAF6_RAT	Traf6	1
B7Z0L8	B7Z0L8_DROME	moi	1
D3ZBM4	RN182_RAT	Rnf182	1
D4A2K4	KLH21_RAT	Klhl21	1
D4A722	D4A722_RAT	Deleted	1
E0CZ16	KLHL3_MOUSE	Klhl3	1
E1C049	E1C049_CHICK	SPOP	1
O00623	PEX12_HUMAN	PEX12	1
O14544	SOCS6_HUMAN	SOCS6	1
O15164	TIF1A_HUMAN	TRIM24	1
O15304	SIVA_HUMAN	SIVA1	1
O15344	TRI18_HUMAN	MID1	1
O18402	O18402_DROME	fzr	1
O35717	SOCS2_MOUSE	Socs2	1
O43734	CIKS_HUMAN	TRAF3IP2	1
O44382	O44382_DROME	slmb	1
O55176	PJA1_MOUSE	Pja1	1
O60291	MGRN1_HUMAN	MGRN1	1
O60683	PEX10_HUMAN	PEX10	1
O60907	TBL1X_HUMAN	TBL1X	1
O61899	O61899_CAEEL Deleted	Deleted	1
O64425	RMA1_ARATH	RMA1	1
O65020	ETO1_ARATH	ETO1	1
O70263	LNX1_MOUSE	Lnx1	1
O70479	BACD2_MOUSE	Tnfaip1	1
O70481	UBR1_MOUSE	Ubr1	1
O70583	TRI18_MOUSE	Mid1	1
O74757	HRD1_SCHPO	hrd1	1
O75159	SOCS5_HUMAN	SOCS5	1
O75382	TRIM3_HUMAN	TRIM3	1
O75592	MYCB2_HUMAN	MYCBP2	1
O75928	PIAS2_HUMAN	PIAS2	1
O76050	NEUL1_HUMAN	NEURL1	1
O88846	RNF4_RAT	Rnf4	1
O92608	O92608_HHV8	ORF50	1
O94844	RHBT1_HUMAN	RHOBTB1	1
O94889	KLH18_HUMAN	KLHL18	1
O94955	RHBT3_HUMAN	RHOBTB3	1
O94972	TRI37_HUMAN	TRIM37	1
P00748	FA12_HUMAN	F12	1
P06463	VE6_HPV18	E6	1
P06779	RAD7_YEAST	RAD7	1
P09504	P0_TYYVF	ORF0	1
P09936	UCHL1_HUMAN	UCHL1	1
P0CI25	TRI49_HUMAN	TRIM49	1
P14373	TRI27_HUMAN	TRIM27	1
P17221	FEM1_CAEEL	fem-1	1
P21461	SINA_DROME	sina	1
P30561	AHR_MOUSE	Ahr	1
P30771	NAM7_YEAST	NAM7	1
P32849	RAD5_YEAST	RAD5	1
P34088	RAG1_RABIT	RAG1	1
P35203	CBF3C_YEAST	CTF13	1
P39014#P07834	MET30_YEAST#CDC4_YEAST	MET30#CDC4	1
P40072	SLX8_YEAST	SLX8	1
P42843	SKP2_YEAST	SKP2	1
P48742	LHX1_HUMAN	LHX1	1
P50876	R144A_HUMAN	RNF144A	1
P51593	HUWE1_RAT	Huwe1	1
P51617	IRAK1_HUMAN	IRAK1	1
P53861	ELOA1_YEAST	ELA1	1
P54860	UFD2_YEAST	UFD2	1
P56273	MDM2_XENLA	mdm2	1
P58283	RN216_MOUSE	Rnf216	1
P63007	LHX1_RAT	Lhx1	1
P68907	PZRN3_RAT	Pdzrn3	1
P87053	POF1_SCHPO	pof1	1
P93030	RMA2_ARATH	RMA2	1
Q05947	UCC1_YEAST	UCC1	1
Q06587	RING1_HUMAN	RING1	1
Q06640	YD306_YEAST	YDR306C	1
Q07869	PPARA_HUMAN	PPARA	1
Q07963	UBR2_YEAST	UBR2	1
Q08496	DIA2_YEAST	DIA2	1
Q08DS0	KLH21_BOVIN	KLHL21	1
Q08DV5	RN220_BOVIN	RNF220	1
Q0VCW1	SPOP_BOVIN	SPOP	1
Q12161	PSH1_YEAST	PSH1	1
Q12216	SIZ2_YEAST	NFI1	1
Q12347	HRT3_YEAST	HRT3	1
Q12508	RMD5_YEAST	RMD5	1
Q12899	TRI26_HUMAN	TRIM26	1
Q13077	TRAF1_HUMAN	TRAF1	1
Q13616	CUL1_HUMAN	CUL1	1
Q13618#Q9H0H3	CUL3_HUMAN#KLH25_HUMAN	CUL3#KLHL25	1
Q13829	BACD2_HUMAN	TNFAIP1	1
Q14527	HLTF_HUMAN	HLTF	1
Q14999	CUL7_HUMAN	CUL7	1
Q149N8	SHPRH_HUMAN	SHPRH	1
Q17551	RPM1_CAEEL	rpm-1	1
Q19213	VHL_CAEEL	vhl-1	1
Q24307	DIAP2_DROME	Diap2	1
Q24371	L2DTL_DROME	l(2)dtl	1
Q2Q1W2	LIN41_HUMAN	TRIM71	1
Q2T9W0	BACD1_BOVIN	KCTD13	1
Q2T9Z0	TRI17_BOVIN	TRIM17	1
Q2TBA3	MALT1_MOUSE	Malt1	1
Q2VJ60	RN19A_PIG	RNF19A	1
Q3TLR7	DTL_MOUSE	Dtl	1
Q3TQF0	FBX31_MOUSE	Fbxo31	1
Q3U410	KLH21_MOUSE	Klhl21	1
Q3U827	RN180_MOUSE	Rnf180	1
Q3ZC24	MARH5_BOVIN	MARCHF5	1
Q42384	PRL1_ARATH	PRL1	1
Q4KLY4	RING2_RAT	Rnf2	1
Q4U2R1	HERC2_MOUSE	Herc2	1
Q4V7X9	HAKAI_XENLA	cbll1	1
Q4V837	DTLA_XENLA	dtl-a	1
Q4VGL6	RC3H1_MOUSE	Rc3h1	1
Q5BDP1	RSP5_EMENI	hulA	1
Q5BJ29	FBXL7_MOUSE	Fbxl7	1
Q5I0I2	MARH2_RAT	Marchf2	1
Q5M807	RNF5_RAT	Rnf5	1
Q5NCP0	RNF43_MOUSE	Rnf43	1
Q5NVK7	SPOP_PONAB	SPOP	1
Q5RBH4	BACD2_PONAB	TNFAIP1	1
Q5RF77	CHFR_PONAB	CHFR	1
Q5SZ99	Q5SZ99_MOUSE	Trim38	1
Q5T4S7	UBR4_HUMAN	UBR4	1
Q5TC82	RC3H1_HUMAN	RC3H1	1
Q5U374	KLH12_DANRE	klhl12	1
Q5U5R9	HECD2_HUMAN	HECTD2	1
Q5VU92	DC121_HUMAN	DCAF12L1	1
Q5XPI3	RN123_MOUSE	Rnf123	1
Q5XX13	FBW10_HUMAN	FBXW10	1
Q5ZHZ4	HAKAI_CHICK	CBLL1	1
Q60524	MDM2_MESAU	MDM2	1
Q60803	TRAF3_MOUSE	Traf3	1
Q61510	TRI25_MOUSE	Trim25	1
Q62406	IRAK1_MOUSE	Irak1	1
Q653Z5	SPL11_ORYSJ	SPL11	1
Q65XV2	XB3_ORYSJ	XB3	1
Q66K64	DCA15_HUMAN	DCAF15	1
Q66K89	E4F1_HUMAN	E4F1	1
Q693B1	KCD11_HUMAN	KCTD11	1
Q69ZS0	PZRN3_MOUSE	Pdzrn3	1
Q6GKZ1	Q6GKZ1_DROME	klhl10	1
Q6GMD5	Q6GMD5_XENLA	nedd4l.S	1
Q6GNY1	MIB1_XENLA	mib1	1
Q6GPU3	DTLB_XENLA	dtl-b	1
Q6JEL2	KLH10_HUMAN	KLHL10	1
Q6NPN9	DWA2_ARATH	DWA2	1
Q6NRH0	KLH12_XENLA	klhl12	1
Q6NZQ4	PAXI1_MOUSE	Paxip1	1
Q6P3S6	FBX42_HUMAN	FBXO42	1
Q6P7H4	NIPA_XENLA	zc3hc1	1
Q6PCD5	RFWD3_HUMAN	RFWD3	1
Q6PCX9	TRI37_MOUSE	Trim37	1
Q6Q0C0	TRAF7_HUMAN	TRAF7	1
Q6R327	RICTR_HUMAN	RICTOR	1
Q6TDP3	KLH17_MOUSE	Klhl17	1
Q6TDP4	KLH17_HUMAN	KLHL17	1
Q6TV02	LAP_YMTV5	LAP	1
Q6UWE0	LRSM1_HUMAN	LRSAM1	1
Q6X9E4	FBW12_HUMAN	FBXW12	1
Q6ZMZ0	RN19B_HUMAN	RNF19B	1
Q6ZN04	MEX3B_HUMAN	MEX3B	1
Q6ZW49	PAXI1_HUMAN	PAXIP1	1
Q708Y0#Q9SKK0	EBF2_ARATH#EBF1_ARATH	EBF2#EBF1	1
Q76N89	HECW1_HUMAN	HECW1	1
Q7TNY1	BACD2_RAT	Tnfaip1	1
Q7TPD1	FBX11_MOUSE	Fbxo11	1
Q7TPM3	TRI17_MOUSE	Trim17	1
Q7TSG3	FBX5_MOUSE	Fbxo5	1
Q7TSL3	FBX11_RAT	Fbxo11	1
Q803I8	SYVN1_DANRE	syvn1	1
Q80TE3	MARH4_MOUSE	Marchf4	1
Q80TR8	DCAF1_MOUSE	Dcaf1	1
Q80VI1	TRI56_MOUSE	Trim56	1
Q80YV2	NIPA_MOUSE	Zc3hc1	1
Q80Z37	TOPRS_MOUSE	Topors	1
Q80ZI6	LRSM1_MOUSE	Lrsam1	1
Q84JU6	HOS1_ARATH	HOS1	1
Q84TG3	PUB23_ARATH	PUB23	1
Q867B5	RAG1_PIG	RAG1	1
Q86T96	RN180_HUMAN	RNF180	1
Q86WB0	NIPA_HUMAN	ZC3HC1	1
Q86WC4	OSTM1_HUMAN	OSTM1	1
Q86XS8	GOLI_HUMAN	RNF130	1
Q86Y01	DTX1_HUMAN	DTX1	1
Q8BGV7	BACD1_MOUSE	Kctd13	1
Q8BKD6	R144B_MOUSE	Rnf144b	1
Q8BT14	CNOT4_MOUSE	Cnot4	1
Q8BWA5	KLH31_MOUSE	Klhl31	1
Q8C432	RN182_MOUSE	Rnf182	1
Q8C7D2	CRBN_MOUSE	Crbn	1
Q8C863#Q9DBH0	ITCH_MOUSE#WWP2_MOUSE	Itch#Wwp2	1
Q8CBH7	MARHB_MOUSE	Marchf11	1
Q8CCE9	E4F1_MOUSE	E4f1	1
Q8CHQ0	FBX4_MOUSE	Fbxo4	1
Q8CIK8	RFWD3_MOUSE	Rfwd3	1
Q8HXD5	RN220_MACFA	RNF220	1
Q8IUD6	RN135_HUMAN	RNF135	1
Q8IWR1	TRI59_HUMAN	TRIM59	1
Q8IWV7	UBR1_HUMAN	UBR1	1
Q8IX12	CCAR1_HUMAN	CCAR1	1
Q8IXQ5	KLHL7_HUMAN	KLHL7	1
Q8IYM9	TRI22_HUMAN	TRIM22	1
Q8JZP3	KLHL2_MOUSE	Klhl2	1
Q8K430	KLH17_RAT	Klhl17	1
Q8L4M1	THOC6_ARATH	THO6	1
Q8N448	LNX2_HUMAN	LNX2	1
Q8N5Z5	KCD17_HUMAN	KCTD17	1
Q8N6D2	RN182_HUMAN	RNF182	1
Q8NC42	RN149_HUMAN	RNF149	1
Q8NEG5	ZSWM2_HUMAN	ZSWIM2	1
Q8NFD5	ARI1B_HUMAN	ARID1B	1
Q8NI29	FBX27_HUMAN	FBXO27	1
Q8R089	FBRS_MOUSE	Fbrs	1
Q8R0K2	TRI31_MOUSE	Trim31	1
Q8R4K2	IRAK4_MOUSE	Irak4	1
Q8RSY1	HPAB2_PSESM	hopAB2	1
Q8RXD6	BRE1A_ARATH	HUB1	1
Q8S3N1	SINA5_ARATH	SINAT5	1
Q8TEL6	TP4AP_HUMAN	TRPC4AP	1
Q8UVQ6	Q8UVQ6_XENLA	neurl1.L	1
Q8VE08	FBX33_MOUSE	Fbxo33	1
Q8W104	FBL17_ARATH	FBL17	1
Q8WU17	RN139_HUMAN	RNF139	1
Q8WXH4	ASB11_HUMAN	ASB11	1
Q8WXH5	SOCS4_HUMAN	SOCS4	1
Q8WZ19	BACD1_HUMAN	KCTD13	1
Q90WJ3	PAXI1_XENLA	paxip1	1
Q91187	RAG1_ONCMY	rag1	1
Q91Z63	TRI63_RAT	Trim63	1
Q91ZT8	ASB9_MOUSE	Asb9	1
Q920M9	SIAH1_RAT	Siah1	1
Q923V4	FBX6_RAT	Fbxo6	1
Q92462	PUB1_SCHPO	pub1	1
Q92630	DYRK2_HUMAN	DYRK2	1
Q94AY3	DRIP2_ARATH	DRIP2	1
Q94BT6	ADO1_ARATH	ADO1	1
Q96BH1	RNF25_HUMAN	RNF25	1
Q96CA5	BIRC7_HUMAN	BIRC7	1
Q96CS3	FAF2_HUMAN	FAF2	1
Q96JP5	ZFP91_HUMAN	ZFP91	1
Q96K19	RN170_HUMAN	RNF170	1
Q96M02	CJ090_HUMAN	C10orf90	1
Q96ME1	FXL18_HUMAN	FBXL18	1
Q99619	SPSB2_HUMAN	SPSB2	1
Q99675	CGRF1_HUMAN	CGRRF1	1
Q997C2	LAP_MYXVL	LAP	1
Q99J79	DDB2_MOUSE	Ddb2	1
Q99PP7	TRI33_MOUSE	Trim33	1
Q9BMU2	Q9BMU2_CAEEL	Deleted	1
Q9BR09	NEUL2_HUMAN	NEURL2	1
Q9BRZ2	TRI56_HUMAN	TRIM56	1
Q9BSM1	PCGF1_HUMAN	PCGF1	1
Q9BUZ4	TRAF4_HUMAN	TRAF4	1
Q9BZY9	TRI31_HUMAN	TRIM31	1
Q9C026	TRIM9_HUMAN	TRIM9	1
Q9C035	TRIM5_HUMAN	TRIM5	1
Q9C0C7	AMRA1_HUMAN	AMBRA1	1
Q9C895	BRE1B_ARATH	HUB2	1
Q9CR14	FANCL_MOUSE	Fancl	1
Q9CR50	ZN363_MOUSE	Rchy1	1
Q9CWS1	RN135_MOUSE	Rnf135	1
Q9D074	MGRN1_MOUSE	Mgrn1	1
Q9D0A0#Q9R1A8	DET1_MOUSE#COP1_MOUSE	Det1#Cop1	1
Q9D0S4	NEUL2_MOUSE	Neurl2	1
Q9D6T0	NOSIP_MOUSE	Nosip	1
Q9D9R0	RN125_MOUSE	Rnf125	1
Q9D9X6	ZSWM2_MOUSE	Zswim2	1
Q9DAK3	RHBT1_MOUSE	Rhobtb1	1
Q9DHV7	LAP_YLDV	5L	1
Q9EPX5	FXL12_MOUSE	Fbxl12	1
Q9ESN6	TRIM2_MOUSE	Trim2	1
Q9FY48	KEG_ARATH	KEG	1
Q9GUP2	Q9GUP2_CAEEL	eel-1	1
Q9H0A0	NAT10_HUMAN	NAT10	1
Q9H0F5	RNF38_HUMAN	RNF38	1
Q9H0H3	KLH25_HUMAN	KLHL25	1
Q9H0M0#O00308	WWP1_HUMAN#WWP2_HUMAN	WWP1#WWP2	1
Q9H6Y7	RN167_HUMAN	RNF167	1
Q9JIY2	HAKAI_MOUSE	Cbll1	1
Q9LX93	ATL55_ARATH	ATL55	1
Q9M841	PEX12_ARATH	PEX12	1
Q9M9Y4	DRIP1_ARATH	DRIP1	1
Q9N2Z7	Q9N2Z7_CAEEL	wwp-1	1
Q9NQ86	TRI36_HUMAN	TRIM36	1
Q9NR09	BIRC6_HUMAN	BIRC6	1
Q9NSE2	CISH_HUMAN	CISH	1
Q9NVF7	FBX28_HUMAN	FBXO28	1
Q9NVR0	KLH11_HUMAN	KLHL11	1
Q9NWN3	FBX34_HUMAN	FBXO34	1
Q9NWZ3	IRAK4_HUMAN	IRAK4	1
Q9NZS9	BFAR_HUMAN	BFAR	1
Q9P0P0	RN181_HUMAN	RNF181	1
Q9P2G9	KLHL8_HUMAN	KLHL8	1
Q9P2J3#Q9P2N7	KLHL9_HUMAN#KLH13_HUMAN	KLHL9#KLHL13	1
Q9P2K6	KLH42_HUMAN	KLHL42	1
Q9P2P5	HECW2_HUMAN	HECW2	1
Q9Q8T2	LAP_RFVKA	s153R	1
Q9QXE7	TBL1X_MOUSE	Tbl1x	1
Q9QXK2	RAD18_MOUSE	Rad18	1
Q9QZN1	FXL17_MOUSE	Fbxl17	1
Q9QZN4	FBX6_MOUSE	Fbxo6	1
Q9SPL2	CIP8_ARATH	CIP8	1
Q9SU29	UPL5_ARATH	UPL5	1
Q9SVC6	PUB22_ARATH	PUB22	1
Q9UBS8	RNF14_HUMAN	RNF14	1
Q9UDY8	MALT1_HUMAN	MALT1	1
Q9UH90	FBX40_HUMAN	FBXO40	1
Q9UII4	HERC5_HUMAN	HERC5	1
Q9UJX6	ANC2_HUMAN	ANAPC2	1
Q9UK96	FBX10_HUMAN	FBXO10	1
Q9UKA2	FBXL4_HUMAN	FBXL4	1
Q9ULH1#Q12888	ASAP1_HUMAN#TP53B_HUMAN	ASAP1#TP53BP1	1
Q9ULT8	HECD1_HUMAN	HECTD1	1
Q9UNL4	ING4_HUMAN	ING4	1
Q9UPQ7	PZRN3_HUMAN	PDZRN3	1
Q9V8P9	TOPRS_DROME	Topors	1
Q9VB08	RING1_DROME	Sce	1
Q9VRP9	BRE1_DROME	Bre1	1
Q9W2F2	DCAF1_DROME	mahj	1
Q9WV59	TRI17_RAT	Trim17	1
Q9WV66	MARH7_MOUSE	Marchf7	1
Q9Y2E6	DTX4_HUMAN	DTX4	1
Q9Y3C5	RNF11_HUMAN	RNF11	1
Q9Y574	ASB4_HUMAN	ASB4	1
Q9Y575	ASB3_HUMAN	ASB3	1

## Sheet: #Substrates for each organism
Organisms of Substrates	#Substrates
Homo sapiens (Human)	1384
Mus musculus (Mouse)	323
Saccharomyces cerevisiae (strain ATCC 204508 / S288c) (Baker's yeast)	187
Arabidopsis thaliana (Mouse-ear cress)	57
Rattus norvegicus (Rat)	52
Drosophila melanogaster (Fruit fly)	23
Xenopus laevis (African clawed frog)	15
Danio rerio (Zebrafish) (Brachydanio rerio)	10
Bos taurus (Bovine)	9
Caenorhabditis elegans	9
Pongo abelii (Sumatran orangutan) (Pongo pygmaeus abelii)	5
Schizosaccharomyces pombe (strain 972 / ATCC 24843) (Fission yeast)	5
Gallus gallus (Chicken)	4
Human herpesvirus 1 (strain 17) (HHV-1) (Human herpes simplex virus 1)	2
Influenza A virus (strain A/Wilson-Smith/1933 H1N1) (Influenza A virus (strain A/WS/1933 H1N1))	2
Oryctolagus cuniculus (Rabbit)	2
Sus scrofa (Pig)	2
Emericella nidulans (strain FGSC A4 / ATCC 38163 / CBS 112.46 / NRRL 194 / M139) (Aspergillus nidulans)	1
Erythrocebus patas (Red guenon) (Cercopithecus patas)	1
Hepatitis B virus (HBV)	1
Hepatitis C Virus	1
Human herpesvirus 8 type P (isolate GK18) (HHV-8) (Kaposi's sarcoma-associated herpesvirus)	1
Human immunodeficiency virus 1	1
Human papillomavirus type 16	1
Human papillomavirus type 18	1
Human T-cell leukemia virus 1 (isolate Caribbea HS-35 subtype A) (HTLV-1)	1
Human T-cell leukemia virus 1 (isolate Melanesia mel5 subtype C) (HTLV-1)	1
Human T-cell leukemia virus 1 (strain Japan ATK-1 subtype A) (HTLV-1)	1
Human T-cell leukemia virus 1 (strain Japan MT-2 subtype A) (HTLV-1)	1
Macaca fascicularis (Crab-eating macaque) (Cynomolgus monkey)	1
Mesocricetus auratus (Golden hamster)	1
Oncorhynchus mykiss (Rainbow trout) (Salmo gairdneri)	1
Oryza sativa (Rice)	1
Oryza sativa subsp. japonica (Rice)	1
Pseudomonas aeruginosa (strain ATCC 15692 / DSM 22644 / CIP 104116 / JCM 14847 / LMG 12228 / 1C / PRS 101 / PAO1)	1
Saccharomyces cerevisiae (Baker's yeast)	1
Saccharomyces cerevisiae (strain YJM789) (Baker's yeast)	1
Salmonella typhimurium (strain LT2 / SGSC1412 / ATCC 700720)	1
Solanum lycopersicum (Tomato) (Lycopersicon esculentum)	1
West Nile virus (WNV)	1
The organisms listed here are only those involved in the substrates. Since some ESIs are protein-protein interactions across organsims, the rest of the organisms are only related to E3s.
