# Supplementary material for: UbiNet 2.0: a verified, classified, annotated and updated database of E3 ubiquitin ligase–substrate interactions
Source: Database (Oxford). 2021 Mar 8;2021:baab010. doi: 10.1093/database/baab010 (PMC7947570; doi:10.1093/database/baab010)
Supplement: baab010_Supp [file baab010_supp.zip › Supplementary Tables-4-Data Statistics on ESIs.xls]

## Sheet: #ESIs in different organisms
Organisms of E3s-Organisms of Substrates	#ESIs	#E3s	#Substrates
Homo sapiens (Human)-Homo sapiens (Human)	2395	365	1346
Mus musculus (Mouse)-Mus musculus (Mouse)	420	144	317
Saccharomyces cerevisiae (strain ATCC 204508 / S288c) (Baker's yeast)-Saccharomyces cerevisiae (strain ATCC 204508 / S288c) (Baker's yeast)	214	38	186
Arabidopsis thaliana (Mouse-ear cress)-Arabidopsis thaliana (Mouse-ear cress)	66	34	56
Rattus norvegicus (Rat)-Rattus norvegicus (Rat)	55	32	52
Drosophila melanogaster (Fruit fly)-Drosophila melanogaster (Fruit fly)	28	18	23
Human herpesvirus 1 (strain 17) (HHV-1) (Human herpes simplex virus 1)-Homo sapiens (Human)	22	1	22
Xenopus laevis (African clawed frog)-Xenopus laevis (African clawed frog)	17	13	13
Human herpesvirus 8 type P (isolate GK18) (HHV-8) (Kaposi's sarcoma-associated herpesvirus)-Homo sapiens (Human)	11	2	9
Danio rerio (Zebrafish) (Brachydanio rerio)-Danio rerio (Zebrafish) (Brachydanio rerio)	10	4	10
Bos taurus (Bovine)-Bos taurus (Bovine)	9	8	9
Caenorhabditis elegans-Caenorhabditis elegans	9	8	9
Hepatitis B virus genotype D subtype ayw (isolate France/Tiollais/1979) (HBV-D)-Homo sapiens (Human)	5	1	5
Pongo abelii (Sumatran orangutan) (Pongo pygmaeus abelii)-Pongo abelii (Sumatran orangutan) (Pongo pygmaeus abelii)	5	4	5
Schizosaccharomyces pombe (strain 972 / ATCC 24843) (Fission yeast)-Schizosaccharomyces pombe (strain 972 / ATCC 24843) (Fission yeast)	5	4	5
Gallus gallus (Chicken)-Gallus gallus (Chicken)	4	3	4
Human adenovirus C serotype 5 (HAdV-5) (Human adenovirus 5)-Homo sapiens (Human)	4	1	4
Human papillomavirus type 16-Homo sapiens (Human)	4	1	4
Human immunodeficiency virus type 1 group M subtype B (isolate BH10) (HIV-1)-Homo sapiens (Human)	3	1	3
Murid herpesvirus 4 (MuHV-4) (Murine gammaherpesvirus 68)-Mus musculus (Mouse)	3	1	3
Homo sapiens (Human)-Influenza A virus (strain A/Wilson-Smith/1933 H1N1) (Influenza A virus (strain A/WS/1933 H1N1))	3	3	2
Oryza sativa subsp. japonica (Rice)-Oryza sativa subsp. japonica (Rice)	2	2	2
Shigella flexneri-Homo sapiens (Human)	2	1	2
Sus scrofa (Pig)-Sus scrofa (Pig)	2	2	2
Human herpesvirus 1 (strain 17) (HHV-1) (Human herpes simplex virus 1)-Human herpesvirus 1 (strain 17) (HHV-1) (Human herpes simplex virus 1)	1	1	1
Emericella nidulans (strain FGSC A4 / ATCC 38163 / CBS 112.46 / NRRL 194 / M139) (Aspergillus nidulans)-Emericella nidulans (strain FGSC A4 / ATCC 38163 / CBS 112.46 / NRRL 194 / M139) (Aspergillus nidulans)	1	1	1
Mesocricetus auratus (Golden hamster)-Mesocricetus auratus (Golden hamster)	1	1	1
Oncorhynchus mykiss (Rainbow trout) (Salmo gairdneri)-Oncorhynchus mykiss (Rainbow trout) (Salmo gairdneri)	1	1	1
Oryctolagus cuniculus (Rabbit)-Oryctolagus cuniculus (Rabbit)	1	1	1
Macaca fascicularis (Crab-eating macaque) (Cynomolgus monkey)-Macaca fascicularis (Crab-eating macaque) (Cynomolgus monkey)	1	1	1
Saccharomyces cerevisiae (strain ATCC 204508 / S288c) (Baker's yeast)-Saccharomyces cerevisiae (Baker's yeast)	1	1	1
Saccharomyces cerevisiae (strain ATCC 204508 / S288c) (Baker's yeast)-Saccharomyces cerevisiae (strain YJM789) (Baker's yeast)	1	1	1
Homo sapiens (Human)-Saccharomyces cerevisiae (strain ATCC 204508 / S288c) (Baker's yeast)	1	1	1
Homo sapiens (Human)-Pseudomonas aeruginosa (strain ATCC 15692 / DSM 22644 / CIP 104116 / JCM 14847 / LMG 12228 / 1C / PRS 101 / PAO1)	1	1	1
Homo sapiens (Human)-Human herpesvirus 1 (strain 17) (HHV-1) (Human herpes simplex virus 1)	1	1	1
Homo sapiens (Human)-West Nile virus (WNV)	1	1	1
Homo sapiens (Human)-Salmonella typhimurium (strain LT2 / SGSC1412 / ATCC 700720)	1	1	1
Homo sapiens (Human)-Human T-cell leukemia virus 1 (isolate Caribbea HS-35 subtype A) (HTLV-1)	1	1	1
Homo sapiens (Human)-Human T-cell leukemia virus 1 (strain Japan MT-2 subtype A) (HTLV-1)	1	1	1
Homo sapiens (Human)-Human T-cell leukemia virus 1 (strain Japan ATK-1 subtype A) (HTLV-1)	1	1	1
Homo sapiens (Human)-Human T-cell leukemia virus 1 (isolate Melanesia mel5 subtype C) (HTLV-1)	1	1	1
Homo sapiens (Human)-Human papillomavirus type 16	1	1	1
Homo sapiens (Human)-Human herpesvirus 8 type P (isolate GK18) (HHV-8) (Kaposi's sarcoma-associated herpesvirus)	1	1	1
Homo sapiens (Human)-Human papillomavirus type 18	1	1	1
Homo sapiens (Human)-Human immunodeficiency virus 1	1	1	1
Homo sapiens (Human)-Hepatitis B virus (HBV)	1	1	1
Homo sapiens (Human)-Hepatitis C Virus	1	1	1
Drosophila melanogaster (Fruit fly)-Mus musculus (Mouse)	1	1	1
Ehrlichia chaffeensis-Homo sapiens (Human)	1	1	1
Human herpesvirus 8 (HHV-8) (Kaposi's sarcoma-associated herpesvirus)-Homo sapiens (Human)	1	1	1
Human papillomavirus type 18-Homo sapiens (Human)	1	1	1
Turnip yellows virus (isolate FL-1) (TuYV) (BWYV-FL1)-Arabidopsis thaliana (Mouse-ear cress)	1	1	1
Yaba-like disease virus (YLDV)-Homo sapiens (Human)	1	1	1
Pseudomonas syringae pv. tomato (strain ATCC BAA-871 / DC3000)-Solanum lycopersicum (Tomato) (Lycopersicon esculentum)	1	1	1
Rabbit fibroma virus (strain Kasza) (RFV) (Shope fibroma virus (strain Kasza))-Oryctolagus cuniculus (Rabbit)	1	1	1
Myxoma virus (strain Lausanne) (MYXV)-Oryctolagus cuniculus (Rabbit)	1	1	1
Yaba monkey tumor virus (strain VR587) (YMTV)-Erythrocebus patas (Red guenon) (Cercopithecus patas)	1	1	1
Rotavirus A (strain RVA/Human/United States/D/1974/G1P1A[8]) (RV-A)-Homo sapiens (Human)	1	1	1
